# Supplementary material for: Nrf2 alleviates spaceflight-induced immunosuppression and thrombotic microangiopathy in mice
Source: Commun Biol. 2023 Aug 25;6:875. doi: 10.1038/s42003-023-05251-w (PMC10457343; doi:10.1038/s42003-023-05251-w)
Supplement: Supplementary file 3 — Supplementary Data 1 [file 42003_2023_5251_MOESM3_ESM.xlsx]

## Sheet: Table of Contents
	Supplementary Datasets
	Supplementary Dataset S1
	Lengths of lines presented in Supplementary Fig. 1.
	Supplementary Dataset S2
	Hematopoietic indices presented in Fig. 2 and Supplementary Fig. 3.
	Supplementary Dataset S3
	Plasma concentration of trimethylamine N-oxide(TMAO) presented in Supplementary Fig. 2.
	Supplementary Dataset S4
	TPM values of genes presented in Fig. 3a-b, Supplementary Fig. 4 and Fig. 5.
	Supplementary Dataset S5
	TPM values of genes presented in Fig. 3c-f, Supplementary Fig. 6.
	Supplementary Dataset S6
	Spleen weight, measured quantities of WP and RP areas through the utilization of QuPath's integrated cell detection algorithm, and the subsequent computational procedure to determine the virtual counts of WP and RP cells.(Fig. 4 and Supplementary Fig. 7)
	%WP and %RP are calculated by dividing the measured areas of WP and RP by the total cell count in each spleen section, respectively. For subsequent calculations, the mean values from two sections of each spleen were employed. To estimate the virtual quantities of WP and RP cells within individual spleens, the percentages of WP and RP cells were multiplied by their corresponding spleen weight. The…
	Supplementary Dataset S7
	TPM values of genes presented in Fig. 5.
	Supplementary Dataset S8
	Cell viability determined using flowcytometry analysis (Supplementary Fig. 8)
	Supplementary Dataset S9
	Relative abundance of the designated cells among the overall viable cell population (Fig. 6 and Fig. 7).
	Supplementary Dataset S10
	Relative abundance of the designated cells among the viable population of lineage-negative cells (Supplementary Fig. 9)
	Supplementary Dataset S11
	TPM values of genes presented in Fig. and Supplementary Fig. 10.
	Supplementary Dataset S12
	TPM values of upregulated DEGs in bone marrow of FL-WT mice compared with those of GC-WT mice (Supplementary Fig. 11)
	Supplementary Dataset S13
	TPM values of genes presented in Fig. 9.
	Supplementary Dataset S14
	TPM values of genes presented in Fig. 10.

## Sheet: S1
Supplementary Dataset S1
Lengths of lines presented in Supplementary Fig. 1.
		L-17		L+18			R+2
	Group	Blue line	Red line	Blue line	Yellow line	Red line	Blue line	Red line
	GC-WT	2.17	1.26	1.96		1.22	1.93	1.1
	GC-WT	2.19	1.35	2.05		1.16	1.88	1
	GC-WT	2.53	1.42	2.15		0.98	2.28	1.25
	GC-WT	2.62	1.7	2.12		1.48	2.31	1.35
	GC-WT	2.25	1.32	1.96		1.26	2.34	1.32
	GC-WT	2.3	1.33	2.2		1.34	2.33	1.34
	GC-KO	2.43	1.47	2.18		1.23	2.17	1.2
	GC-KO	2.22	1.31	1.94		1.06	2.3	1.31
	GC-KO	2.22	1.34	2.13		1.22	2.06	1.18
	GC-KO	2.36	1.4	2.13		1.21	2.02	1.15
	GC-KO	2.15	1.13	2.26		1.15	2.14	1.24
	GC-KO	2.44	1.56	2.28		1.37	2.08	1.2
	FL-WT	2.02	1.13	2.17		1.28	2.24	1.46
	FL-WT	2	1.13	2.13		1.1	2.25	1.47
	FL-WT	1.62	0.91	1.91		0.96	2.26	1.57
	FL-WT	1.67	0.96		2.23	1.41	1.91	1.25
	FL-WT	2.01	1.19				2.16	1.42
	FL-WT	1.82	1.02		2.21	1.3	1.98	1.23
	FL-KO	1.98	1.15		2.17	1.32	2.31	1.52
	FL-KO	1.88	1.12		2.23	1.25	2.13	1.38
	FL-KO	2.03	1.13		1.87	1.13	2.11	1.33
	FL-KO	2.01	1.25		2.17	1.3	2.13	1.44
	FL-KO	1.94	1.15		2.22	1.35	2.09	1.44
	FL-KO	1.92	1.14	2.17		1.25	2.22	1.51

## Sheet: S2
Supplementary Dataset S2
Hematopoietic indices presented in Fig. 2 and Supplementary Fig. 3.
	Group	WBC (x102/µl)	RBC (x106/µl)	HCT (%)	MCV (fl)	RDW (%)	PLT (x104/µL)	PCT (%)	MPV (fl)	PDW (%)
	GC-WT	7	866	39.8	46	13.8	75	0.24	3.2	14.1
	GC-WT	12	815	35.3	43.3	15.4	98.1	0.34	3.5	14.5
	GC-WT	8	876	38.5	43.9	13.4	80.6	0.26	3.2	13.6
	GC-WT	7	892	40.4	45.3	13.5	74.7	0.24	3.2	14.1
	GC-WT	23	861	40	46.5	13.5	39.7	0.16	4	16.1
	GC-WT	21	839	38.6	46	14.4	79.1	0.27	3.4	13.2
	FL-WT	8	998	41.92	42	17.2	74.4	0.43	5.7	30.2
	FL-WT	5	951	40.54	43	16.9	66.9	0.38	5.6	30.7
	FL-WT	5	963	40.47	42	16.6	74.5	0.42	5.7	29.1
	FL-WT	14	1028	43.06	42	17.8	65.9	0.35	5.3	29.6
	FL-WT	14	1027	43.9	43	17.5	68.7	0.38	5.5	30.2
	FL-WT	7	1028	43.29	42	17.5	65.3	0.36	5.5	30.2
	GC-KO	7	858	38.7	45.1	13.2	67.3	0.22	3.3	13.7
	GC-KO	5	804	36.8	45.8	14.9	74	0.27	3.7	13.5
	GC-KO	24	819	38.2	46.6	15.2	67.9	0.25	3.7	13.5
	GC-KO	15	825	38.1	46.2	13.9	63.9	0.24	3.7	14.1
	GC-KO	28	881	39.3	44.6	13.6	66.6	0.23	3.5	14.5
	GC-KO	34	892	40.1	45	13.7	61.9	0.23	3.7	14.5
	FL-KO	8	974	41.52	43	17.4	44.8	0.28	6.3	33
	FL-KO	15	972	41.26	42	17.2	69	0.42	6	32.6
	FL-KO	7	1010	43.15	43	17.2	71.2	0.4	5.7	30
	FL-KO	11	1016	43.92	43	17.8	71.1	0.43	6	32.2
	FL-KO	16.3	1000	42.57	43	17.8	56.7	0.34	6.1	31.7
	FL-KO	18	983	42.55	43	18.1	50.3	0.27	5.4	31.7

## Sheet: S3
Supplementary Dataset S3
Plasma concentration of trimethylamine N-oxide(TMAO) presented in Supplementary Fig. 2.
		L-17	L+18	R+2
	Group	Total	Total	Total
	GC-WT	1.72	1.82	2.1
	GC-WT	3.29	1.96	1.71
	GC-WT	2.86	0.511	1.72
	GC-WT	1.86	1.18	1.93
	GC-WT	1.5	2.24	1.67
	GC-WT	2.62	2.94	2.52
	GC-KO	0.358	2.03	1.45
	GC-KO	1.34	1.65	1.46
	GC-KO	1.93	1.12	1.48
	GC-KO	2.8	0.893	2.4
	GC-KO	2.54	1.98	1.67
	GC-KO	1.83	2.12	1.89
	FL-WT	3.17	3.29	0.687
	FL-WT	3.15	3.58	0.456
	FL-WT	2.3	4.3	0.485
	FL-WT	2.1	2.38	1.61
	FL-WT	2.02	2.55	1.75
	FL-WT	3.17		1.46
	FL-KO	1.55	2.48	0.291
	FL-KO	1.18	0.835	0.577
	FL-KO	0.96	2.53	0.272
	FL-KO	0.52	1.64	1.11
	FL-KO	1.16	3.38	3.55
	FL-KO	1.1	2.37	3.15
				(μM)

## Sheet: S4
Supplementary Dataset S4
TPM values of genes presented in Fig. 3a-b, Supplementary Fig. 4 and Fig. 5.
		vWF						F3						ICAM1						VCAM1
	Group	Thymus	BAT	TpB	WAT	Liver	Cerebrum	Thymus	BAT	TpB	WAT	Liver	Cerebrum	Thymus	BAT	TpB	WAT	Liver	Cerebrum	Thymus	BAT	TpB	WAT	Liver	Cerebrum
	GC-WT	1.77	2.4	15.9	16.68	1.31	5.3	1.71	11.53	56.21	40.5	1.15	57.29	23.22	1.17	8.35	12.1	3.91	0.66	61.65	2.56	42.41	13.23	4.7	16.04
	GC-WT	1.14	1.04	21.85	16.24	1.4	3.88	1.74	15.96	62.46	45.64	1.85	49.33	29.19	1.25	10.17	11.66	4.73	2.22	70.82	1.62	45.06	10.59	6.7	13.11
	GC-WT	1.58	1.95	15.38	22.54	1.39	3.24	2.27	14.33	58.09	41.43	2.07	46.69	21.35	1.04	10.46	13.83	4.38	1.67	57.15	1.25	46	8.88	3.49	12.03
	GC-WT	1.86	1.63	22.9	25.81	1.93	3.74	1.49	13.76	72.07	41.16	1.91	48.12	24.75	0.93	12.32	16.11	3.77	1.54	64.01	0.92	30.09	9.8	2.83	12.45
	GC-WT	1.72	2.36	15.04	12.39	1.11	5.53	2.17	19.69	75.29	47.35	1.99	44.51	26.27	1.3	11.37	10.87	7.24	1.6	58.24	2.42	19.62	7.96	4.49	14.42
	GC-WT	1.73	1.47	20.21	13.9	1.52	4.15	1.82	18.31	54.88	29.71	2.57	36.49	27.45	0.89	11.18	11.99	5.86	2.19	58.65	0.52	27.21	9.27	3.19	13.69
	FL-WT	1.74	1.83	38.9	20.3	1.27	5.18	2.39	14.96	71.51	41.38	1.21	50.61	34.17	2.25	14.29	21.63	3.8	1.56	100.32	1.63	66.96	21.35	3.39	15.1
	FL-WT	1.93	1.61	30.1	18.62	1.26	4.47	3.66	23.57	55.2	38.94	1.56	50.86	37.86	3.33	12.76	19.83	5.12	1.73	102	2.49	67.41	14.5	3.2	16.02
	FL-WT	3.05	1.91	43.85	19.66	1.28	4.46	3.06	15.81	42.96	60.55	2.81	52.99	39.14	2.52	15.19	19.42	5.75	1.16	130.83	1.85	69.97	14.56	3.05	18.55
	FL-WT	1.85	1.64	15.98	16.86	1.88	4.08	1.58	35.5	73.02	49.22	2.98	35.19	27.34	1.52	9.36	12.62	6.26	1.85	67.99	1.78	24.18	12.9	2.27	13.01
	FL-WT	2.34	1.89	31.21	26.72	1.17	4.17	1.95	34.41	66.04	66.77	2.81	35.33	34.58	2.57	22.42	16.38	4.88	1.18	79.59	2.15	35.88	13.7	2.65	14.67
	FL-WT	2.16	4.1	22.72	24.06	1.45	3.36	3.16	16.32	72.09	58.65	2.96	44.18	34.26	2.89	11.43	21.61	4.62	1.84	80.02	2.25	25.26	13.73	2.85	13.57
	GC-KO	1.75	1.38	16.95	35.25	1.03	5.11	1.41	10.45	82.6	44.17	1.1	62.85	16.93	0.79	7.87	13.7	6.51	1.72	48.22	2.01	57.93	23.79	6	14.58
	GC-KO	2.18	2.2	15.2	18.47	1.21	4.12	1.1	12.01	57.99	54.09	2.53	55.14	20.52	1.58	6.8	11.74	4.49	1.07	51.72	1.26	35.85	14.1	4.99	13.97
	GC-KO	2.1	1.58	22.34	20.87	1.69	6.39	0.96	9.89	85.04	24.17	1	54.74	17.58	0.74	16.29	10.51	5.48	1.75	43.4	1.85	29.66	14.84	9.46	17.72
	GC-KO	1.53	1.25	24.73	21.63	1.96	3.5	1.34	15.9	60.83	56.16	2.21	52.46	20.05	0.82	15.2	12.14	7.72	1.54	54.22	1.08	33.3	14.77	2.48	15.2
	GC-KO	2.08	1.65	18.08	27.88	1.59	4.23	2.51	15.78	64.48	47.33	3.28	40.53	25.76	0.87	10.84	11.86	8.39	1.3	57.3	1.51	23.83	9.95	2.9	14.31
	GC-KO	2.54	2.22	21.32	24.79	1.59	4.29	2.09	16.93	62.84	31.13	2.06	39.96	25.75	1.49	13.7	15.64	9.19	2.19	52.53	1.7	23.69	7.56	2.11	15.82
	FL-KO	3.12	2.27	14.99	21.92	2.2	4.15	1.71	18.6	75.82	35.01	1.41	57.11	34.33	3.62	6.72	13.9	5.19	1.37	87.79	2.46	32.99	16.48	5.14	13.37
	FL-KO	2.84	3.74	27.11	21.93	1.5	4.82	2.33	10.73	59.49	30.74	0.91	52.23	32.14	4.28	14.72	13.03	7.57	1.42	80.05	2.09	44.44	14.19	6.05	15.01
	FL-KO	2.66	2.32	23.46	27.55	0.84	4.44	2.91	14.14	78.27	32.52	1.86	54.58	30.42	5.13	12.1	19.27	4.24	1.37	104.27	3.24	35.64	22.26	5.43	14.97
	FL-KO	3.59	3.14	47.07	20.04	1.6	3.4	2.94	27.76	44.28	34.63	3.43	35.91	35.05	1.71	19.54	12.89	9.23	1.97	86.74	1.33	97.01	7.69	3.25	12.82
	FL-KO	3.53	2.46	25.18	24.95	2.03	4.28	3.85	27.1	61.57	75.54	3.06	40.99	36.1	3.16	15.07	13.97	8.9	2.01	82.01	2.57	26.43	10.01	2.28	12.38
	FL-KO	3.48	2.75	26.33	23.73	1.78	3.75	3.17	32.1	58.95	44.33	2.08	37.55	33.92	2.4	12.76	13.77	9.93	1.91	74.43	2.45	33.7	8.66	2.44	14.01

## Sheet: S5
Supplementary Dataset S5
TPM values of genes presented in Fig. 3c-f, Supplementary Fig. 6.
	Group	Fga	Fgb	Fgg	F2	F5	F7	F8	F9	F10	F11	F12	Kng1	Kng2	Klkb1	Proc	Pros	Serouna5	Plg	Serpinf2
	GC-WT	2026.81	931.52	1861.25	969.33	180.23	50.08	3.1	101.82	298.76	46.93	311.44	1454.12	189.12	65.83	420.92	28.56	0.28	1034.77	252.33
	GC-WT	2015.73	1039.28	2015.02	977.4	160.64	54.68	3.6	101.12	296.55	41.72	299.46	1501.47	187.58	65.33	418.44	27.19	0.66	1021.01	245.78
	GC-WT	1979.07	954.9	1986.49	912.62	147.63	52.69	1.8	100.71	286.43	32.44	298.44	1427.52	185.47	56.31	424.2	19.66	0.41	949.12	219.77
	GC-WT	1998.99	1017.1	1964.41	917.93	146.02	52.31	2.21	109.1	272.04	49.77	298.58	1329.47	161.79	65.54	421.16	22.05	0.64	956.12	263.29
	GC-WT	2450.88	1217.53	2220.25	1158.66	176.79	64.13	2.47	132.54	338.13	41.32	346.86	1800.73	251.46	76.82	457.17	34.66	0.76	1051.91	356.18
	GC-WT	2373.87	1141.41	2187.65	945.54	149.4	60.77	2.89	102.03	292.11	48.08	291.33	1422.03	161.11	62.77	431.04	22.1	0.8	1003.44	308.95
	FL-WT	2491.13	1134.47	2313.43	1025.27	192.59	53.59	1.88	127.78	294	50.16	317.2	1628.12	215.99	77.16	528.22	25.04	0.24	1093.5	238.4
	FL-WT	2934.39	1300.99	2634.22	1185.59	208	55.77	1.37	136.91	306.6	32.98	359.92	1958.79	276.94	73.63	566.03	27.6	0.1	1177.23	294.24
	FL-WT	3267.77	1539.09	3089.11	1171.8	188.97	52.64	1.51	130.33	319	27.61	360.09	1902.72	275.5	62.8	549.77	24.37	0.05	1129.2	264.56
	FL-WT	2460.35	1123.68	2279.56	1000.47	138.32	51.18	1.73	119.99	282.97	28.09	313.08	1724.64	226.66	67.8	501.75	21.13	0.19	919.99	264.68
	FL-WT	2557.25	1188.71	2369.68	1061.04	183.94	56.8	2.26	132.52	290.48	24.71	338.84	1715.42	231.4	72.14	522.99	22.79	0.15	1101.76	292.16
	FL-WT	2782.42	1351.17	2673.7	1161.12	193.35	55.48	3.02	131.1	300.43	29.69	351.06	1832.04	242.45	70.13	521.56	24.56	0.35	1141.91	337.34
	GC-KO	2887.33	1471.06	2736.42	1021.78	172.8	61.43	2.33	98.58	336.23	36.46	319.41	1564.58	199.49	64.4	459.13	25.77	0.43	1195.87	296.67
	GC-KO	2060.31	1093.97	1997.56	1038.16	159.99	68.74	3.23	92.78	331.6	36.51	352.58	1269.59	172.37	57.15	484.55	18.4	0.15	1174.44	316.78
	GC-KO	2413.38	1223.6	2312.57	991.06	176.66	60.13	3.64	100.36	316.33	46.41	299.94	1402.94	164.11	59.85	430.72	27.85	1	1037.9	281.01
	GC-KO	2020.14	1035.34	1954.72	885.71	132.75	56.48	1.83	93.48	311.43	39.26	295.59	1216.6	145.54	48.09	428.44	17.41	0.32	1023.37	293.88
	GC-KO	2578.79	1263.29	2301.34	1004.07	152.55	63.86	2.82	99.06	324.86	38.44	298.51	1361.78	175.36	58.02	380.01	23.01	0.39	976.41	369.52
	GC-KO	3224.1	1584.96	3041.61	1014.46	144.76	67.54	2.15	122.43	367.26	47.66	304.47	1508.23	187.23	63.83	426.6	27.3	0.58	1254.78	404.14
	FL-KO	2716.19	1224.47	2538.5	1167.72	197.15	60.03	2.11	114.99	329.41	22.11	378.74	1822.07	286.12	67.63	608.71	24.47	0.05	1171.2	270.27
	FL-KO	3336.28	1493.18	2924.1	1224.2	207.96	62	2.49	126.02	330.75	27.46	385.01	2011.52	298.73	68.04	628.59	23.14	0.15	1320.12	333.54
	FL-KO	3745.49	1645.98	3260.65	1106.61	205.01	64.32	1.99	131.52	294.93	23.28	364.02	1755.28	267.74	66.52	556.17	26.65	0.15	1329.08	336.21
	FL-KO	3514.82	1620.81	3130.21	1088.19	171.12	75.99	2.72	118.88	322.99	31.98	377.9	1660.44	245.82	66.72	519.2	22	0.05	1196.27	410.29
	FL-KO	3327.84	1600.07	3176.66	1062.2	153.38	65.08	1.9	129.77	317.15	33.87	342.23	1552.9	202.67	64.6	500.3	23.16	0.05	1213.49	421.59
	FL-KO	3168.18	1595.58	3002.33	1144.21	152.69	75.76	2.16	118.35	346.77	30.06	395.96	1707.48	254.71	71.92	524.43	19.86	0.2	1198.46	498.89

## Sheet: S6
Supplementary Dataset S6
Spleen weight, measured quantities of WP and RP areas through the utilization of QuPath's integrated cell detection algorithm, and the subsequent computational procedure to determine the virtual counts of WP and RP cells.(Fig. 4 and Supplementary Fig. 7)
	Group	Sp W (g)	Image ID	Total #	WP #	RP #	% WP	% RP	%WP (mean)	%RP (mean)	Virtual WP # in spleen	Virtual WP # in spleen	Virtual WP # in spleen (corrected)	Virtual RP # in spleen (corrected)
	GC-WT	0.0634	_05.vsi - 20x_01	220815	138514	82301	62.7285	37.2715	58.7997	41.2003	3.7279	2.6121	96.036	113.002
			_05.vsi - 20x_02	218201	119729	98472	54.871	45.129
	GC-WT	0.05	_02.vsi - 20x_01	175901	123605	52296	70.2696	29.7304	69.7855	30.2145	3.48927	1.51073	89.8886	65.3553
			_02.vsi - 20x_02	174050	120619	53431	69.3014	30.6986
	GC-WT	0.0831	_07.vsi - 20x_01	257912	153980	103932	59.7025	40.2975	61.1346	38.8654	5.08028	3.22972	130.875	139.72
			_07.vsi - 20x_02	263679	164975	98704	62.5666	37.4334
	GC-WT	0.0556	_06.vsi - 20x_01	210872	134763	76109	63.9075	36.0925	66.7582	33.2418	3.71176	1.84824	95.6201	79.9566
			_06.vsi - 20x_02	211513	147232	64281	69.609	30.391
	GC-WT	0.055	_09.vsi - 20x_01	241167	143139	98028	59.3526	40.6474	62.9025	37.0975	3.45964	2.04036	89.1251	88.2679
			_09.vsi - 20x_02	248643	165229	83414	66.4523	33.5477
	GC-WT	0.0645	_04.vsi - 20x_01	227694	130617	97077	57.3651	42.6349	59.2527	40.7473	3.8218	2.6282	98.455	113.698
			_04.vsi - 20x_02	232372	142073	90299	61.1403	38.8597
	FL-WT	0.0487	_14.vsi - 20x_01	147998	72656	75342	49.0926	50.9074	49.1702	50.8298	2.39459	2.47541	61.688	107.088
			_14.vsi - 20x_02	149834	73790	76044	49.2478	50.7522
	FL-WT	0.0433	_16.vsi - 20x_02	144566	71141	73425	49.21	50.79	49.2166	50.7834	2.13108	2.19892	54.8996	95.1272
			_16.vsi - 20x_03	136781	67328	69453	49.2232	50.7768
	FL-WT	0.0482	_17.vsi - 20x_01	196104	71575	124529	36.4985	63.5015	33.1315	66.8685	1.59694	3.22306	41.1393	139.433
			_17.vsi - 20x_02	193879	57707	136172	29.7644	70.2356
	FL-WT	0.0584	_18.vsi - 20x_01	169891	78761	91130	46.3597	53.6403	46.6184	53.3816	2.72251	3.11749	70.1358	134.865
			_18.vsi - 20x_02	167327	78438	88889	46.8771	53.1229
	FL-WT	0.0475	_19.vsi - 20x_01	141984	37654	104330	26.5199	73.4801	28.0249	71.9751	1.33118	3.41882	34.2931	147.901
			_19.vsi - 20x_02	144718	42735	101983	29.5298	70.4702
	FL-WT	0.052	_21.vsi - 20x_01	179143	85319	93824	47.6262	52.3738	49.591	50.409	2.57873	2.62127	66.4318	113.398
			_21.vsi - 20x_02	166887	86040	80847	51.5558	48.4442
	GC-KO	0.0562	_00.vsi - 20x_01	240187	150685	89502	62.7365	37.2635	63.296	36.704	3.55724	2.06276	91.6394	89.237
			_00.vsi - 20x_02	249277	159177	90100	63.8555	36.1445
	GC-KO	0.0681	_03.vsi - 20x_01	218683	121120	97563	55.3861	44.6139	57.1971	42.8029	3.89512	2.91488	100.344	126.1
			_03.vsi - 20x_02	220546	130140	90406	59.0081	40.9919
	GC-KO	0.0538	_10.vsi - 20x_01	237132	158720	78412	66.9332	33.0668	68.0879	31.9121	3.66313	1.71687	94.3673	74.2734
			_10.vsi - 20x_02	238986	165480	73506	69.2425	30.7575
	GC-KO	0.0687	_11.vsi - 20x_01	204662	121970	82692	59.5958	40.4042	59.4116	40.5884	4.08158	2.78842	105.147	120.63
			_11.vsi - 20x_02	188980	111928	77052	59.2274	40.7726
	Nrf2-KO	0.0644	_08.vsi - 20x_01	258780	165797	92983	64.0687	35.9313	65.5609	34.4391	4.22212	2.21788	108.768	95.9473
			_08.vsi - 20x_02	241079	161651	79428	67.0531	32.9469
	Nrf2-KO	0.0569	_01.vsi - 20x_01	181254	119015	62239	65.662	34.338	63.8649	36.1351	3.63391	2.05609	93.6147	88.9481
			_01.vsi - 20x_02	170146	105606	64540	62.0679	37.9321
	FL-KO	0.0479	_12.vsi - 20x_01	136029	56365	79664	41.436	58.564	42.7064	57.2936	2.04564	2.74436	52.6985	118.723
			_12.vsi - 20x_02	148137	65146	82991	43.9769	56.0231
	FL-KO	0.048	_13.vsi - 20x_02	139125	62840	76285	45.168	54.832	45.752	54.248	2.1961	2.6039	56.5745	112.647
			_13.vsi - 20x_03	149808	69415	80393	46.336	53.664
	FL-KO	0.0529	_15.vsi - 20x_01	182128	60421	121707	33.175	66.825	32.8537	67.1463	1.73796	3.55204	44.7723	153.664
			_15.vsi - 20x_02	180980	58877	122103	32.5323	67.4677
	FL-KO	0.0476	_20.vsi - 20x_01	143502	60693	82809	42.2942	57.7058	41.0739	58.9261	1.95512	2.80488	50.3666	121.342
			_20.vsi - 20x_02	142687	56866	85821	39.8537	60.1463
	FL-KO	0.0556	_22.vsi - 20x_01	574695	254651	320044	44.3106	55.6894	43.2631	56.7369	2.40543	3.15457	61.9672	136.47
			_22.vsi - 20x_02	575373	242897	332476	42.2156	57.7844
	FL-KO	0.0518	_23.vsi - 20x_02	176010	85435	90575	48.5399	51.4601	49.5443	50.4557	2.56639	2.61361	66.1139	113.067
			_23.vsi - 20x_03	170936	86406	84530	50.5487	49.4513
	%WP and %RP are calculated by dividing the measured areas of WP and RP by the total cell count in each spleen section, respectively. For subsequent calculations, the mean values from two sections of each spleen were employed. To estimate the virtual quantities of WP and RP cells within individual spleens, the percentages of WP and RP cells were multiplied by their corresponding spleen weight. The…

## Sheet: S7
Supplementary Dataset S7
TPM values of genes presented in Fig. 5.
																																				Figure. 5
		Down																																										Up
	Group	Snca	Alas2	Slc4a1	Hbb-bt	Hba-a2	Hbb-bs	Gypa	Trim10	Hba-a1	Bpgm	Epb42	Hemgn	Mup1	Ube2l6	Klf1	Cdr2	Car2	Apol11b	Rsad2	Sptb	Spta1	Rhd	Pklr	Ank1	Slc38a5	Ypel4	Slfn14	Btnl10	Cldn13	Kel	Ctse	Rhag	Tmcc2	Ces2g	Tspan8	Add2	Ermap	Rps12-ps1	Apol8	Dmtn	Tspo2	Cyp4b1-ps2	Gm44364	Upk3b	Fos	Angptl4	Prg4
	GC-WT	13.76	68.8	29.78	628.92	5221.93	3473.83	17.39	6.69	1614.92	45.02	3.29	8.26	6.88	53.19	6.33	10.71	49.45	3.31	9.79	6.49	2.29	3.78	1.49	4.97	2.12	4.01	1.73	2.62	2.53	4.6	19.53	3.88	21.13	3.21	1.29	2.73	6.83	0	1.01	6.85	4.21	0	0	0.61	4.6	10.83	0.57
	GC-WT	20.51	89.61	14.08	667.14	5656.56	3999.15	7.53	3.8	1819.94	55.87	1.86	3.2	2.81	56.03	3.87	8.38	28.56	2.77	12.03	4.08	1.15	2.09	1.06	1.93	1.03	1.39	1.12	0.67	2.37	1.55	12.44	1.5	10.54	2.73	0.56	1.14	2.89	1.04	0.3	2.76	1.64	0.62	0	1.06	3.73	11.13	0.75
	GC-WT	28.47	140.67	20.98	1196.94	9985.7	6496.13	15.17	4.97	3040.99	78.46	2.67	5.59	2.94	68.84	4.03	11.48	41.27	2.19	12.92	4.21	1.64	2.28	1.96	2.56	2.07	1.45	0.56	1.15	2.06	2.06	15.71	2.05	12.42	2.7	1.14	1.84	4.48	1.57	0.31	5.22	2.06	0.62	2.07	2.33	3.22	7.89	0.95
	GC-WT	7.96	41.72	2.86	337.27	3172.16	2115.92	2.84	0.88	1014.04	30.81	0.33	1.49	6.93	39.38	2.15	7.55	19.37	1.03	4.88	1.78	0.36	0.57	1.05	0.88	0.61	0.68	0.45	0.22	1.1	0.55	8.09	0.6	9.35	1.51	0.13	0.61	1.91	1.16	0.05	3.16	0.68	0	0	2.13	2.94	9.34	1.84
	GC-WT	27.65	172.62	65.98	1398.5	10794.8	7687.73	37.05	10.8	3677.97	78.85	7.53	19.78	2.2	85.9	14.71	12.35	121.96	15.05	20.33	12.78	5.45	10.61	4.32	10.53	5.32	5.36	2.48	5.29	9.07	10.21	37.9	7.83	26.37	7.93	2.52	8.06	12.54	1.19	2.6	10.12	12.33	1.18	0	1.22	2.28	8.98	0.73
	GC-WT	34.62	169.14	17.28	1414.64	12261.1	7816.63	10.49	4.73	3965.13	88.47	1.68	3.96	4.55	80.65	2.73	12.89	45.65	6.3	15.93	3.83	1.3	2.57	1.66	2.33	1.23	1.45	1.09	0.63	2.21	1.67	13.93	1.33	13.14	2.85	0.63	1.91	4	0	0.37	4.16	4.81	2.8	0	1.7	3.23	5.67	0.66
	FL-WT	4.87	19.81	1.08	161.43	1783.61	1130.73	0.81	0.12	545.02	22.9	0.1	0.23	0.64	37.55	1.34	5.8	13.39	0.58	5.69	1.53	0.14	0.18	0.61	0.78	0.37	0.24	0.18	0.14	0.53	0.11	8.51	0.58	8.67	1.73	0.24	0.41	1.86	1.03	0	3.31	0	0	1.97	6.79	9.04	15.52	1.96
	FL-WT	4.6	25.31	1.23	226.75	2291.13	1494.58	1.24	0.7	711.04	25	0.03	0.43	1.92	44.33	1.98	6.72	22.66	0.84	5.62	1.62	0.26	0.57	1.67	0.86	0.62	0.34	0.34	0.06	0.28	0.56	6.82	0.61	8.6	2.02	0.35	1.29	2.76	1.05	0	2.76	0.69	0	2.08	5.92	7.56	20.24	2.85
	FL-WT	1.61	6.7	0.58	50.03	616.08	404.48	0.51	0.3	201.1	17.18	0	1.13	2.49	29.34	2.31	6.02	19.17	0.46	3.38	1.79	0.17	0.81	1.46	1.2	0.29	0.16	0.21	0.41	0.91	0.47	9.64	0.34	7.8	2.79	0.36	0.71	2.11	0	0.05	3.37	0	0	5.88	5.28	6.11	22.36	2.5
	FL-WT	6.34	29.33	1.57	264.41	2522.58	1670.09	1.94	0.67	906.07	28.91	0.3	0.71	0	42.02	2.09	7.88	21.84	1.03	8.35	1.42	0.11	0.46	1.28	0.81	0.45	0.17	0.44	0.14	1.2	0.27	8.12	0.35	8.71	1.99	0.86	0.85	2.98	1.08	0.1	3.53	0.33	0	2	5.13	7.22	11.98	3.88
	FL-WT	4.15	20.95	0.66	204.73	1866.83	1292.89	1.59	0.31	560.15	25.1	0.13	0.95	0.76	36.98	2.3	6.07	23.07	0.73	10.8	1.82	0.18	0.74	2.02	0.99	1.36	0.42	0.26	0.19	0.81	0.44	7.71	0.8	9.01	3.08	0.62	1.61	3.26	0	0.05	3.55	1.68	0.61	2.03	6.75	10.21	24.86	3.15
	FL-WT	3.31	13.37	0.6	89.45	1034.73	742.04	0.83	0.19	380.49	19.44	0.13	1.53	0.44	35.32	3.23	5.21	21.2	0.81	5.95	1.78	0.19	0.47	1.71	0.96	0.68	0.25	0.11	0.06	1.36	0.88	8	0.59	7	2.56	0.37	1.04	3.43	2.4	0	3.78	1.01	0.61	4.08	3.66	9.79	22	2.47
	GC-KO	9.66	53.52	19.77	445.69	3778.46	2467.85	11.23	4.4	1233.49	31.92	2.94	7.2	2.57	50.85	6.08	11.57	51.84	3.4	10.04	4.93	1.11	2.69	2.91	3.42	2.8	2.25	1.56	1.02	4.6	2.82	17.87	2.69	13.81	4.42	1.42	2.76	6.49	2.51	0.42	5.57	2.78	0.62	2.1	2.6	12.11	9.41	2.04
	GC-KO	33.67	147.41	93.21	1242.21	10321.3	6688.13	47.39	17.26	3376.02	71.63	9.64	24.27	2.72	78.07	17.4	16.8	126.73	10.07	23.13	16.66	5.98	16.41	3.08	12.31	5.09	8.24	5.3	5.81	8.38	10.26	45.81	9.73	45.91	7.91	3.38	6.89	17.68	3.39	2.41	16.62	9.93	0.56	2	3.4	7.79	11.59	2.04
	GC-KO	17.02	70.23	6.36	533.71	4523.65	3034.49	4.3	2.13	1471.49	43.45	0.54	2.38	1.78	51.21	4.68	8.55	30.26	1.57	7.85	5.34	0.44	1.13	2.01	1.4	1.07	0.68	1.61	0.71	0.96	1.05	11.61	0.9	10.25	2.88	0.63	1.05	3.04	2.29	0.31	3.03	0.68	0.57	0	0.79	5.96	7.07	0.91
	GC-KO	42.65	264.18	85.98	2223.29	17607.7	11738	46.8	15.12	6368.08	111.82	9.78	21.46	1.21	108.88	19.53	25.21	152.49	16.65	33.83	17.13	6.05	11.68	6.97	13.13	7.66	7.67	3.75	6.83	9.95	11.95	47.55	11.08	36.81	10.11	3.46	10.57	17.79	1.06	3.15	14.95	15.08	2.75	0	0.62	3.94	5.16	0.66
	GC-KO	38.35	214.97	54.16	1826.16	15520.1	10123.5	36.98	11.96	5525.48	95.89	7.13	17.69	0.97	102.3	15.57	17.73	139.71	11.56	21.01	11.66	4.07	10.12	7.81	9.29	6.85	5.79	2.37	4.28	6.94	9.33	34.65	8.07	24.24	9.37	2.49	7.44	15.21	0	2.07	11.03	12.65	2.97	0	4.64	5.93	5.69	2.51
	GC-KO	36.26	196.13	19.5	1453.36	11782.5	8795.74	16.44	8.93	3807.69	102.25	2.63	3.75	0	96.89	6.71	15.72	60.05	6.72	24.01	4.44	1.69	2.57	2.48	4	3.12	1.73	0.65	0.71	1.33	2.69	16.85	2.33	12.33	6.54	1.71	2.32	7.48	1.1	0.45	4.47	4.64	1.06	0	3.59	6.42	6.16	3.96
	FL-KO	6.14	23.27	1.65	156.86	2045.68	1295.99	1.46	0.54	606.18	21.6	0.33	1.27	2.5	35.74	1.61	8	19.85	0.98	3.75	2.75	0.17	0.45	1.13	0.57	1.23	0.49	0.75	0.06	0.92	0.37	9.68	0.86	9.09	3.5	0.67	0.5	2.81	0	0.15	2.75	1.96	0	0	8.79	20.43	16.58	1.66
	FL-KO	3.06	13.73	0.53	112.91	1109.31	816.37	0.89	0.24	412.78	19.38	0.13	0.86	2.39	34.64	2.26	8.81	18.43	0.33	3.62	2.09	0.11	0.27	1.07	0.96	0.74	0.41	0.36	0.03	0.8	0.21	7.76	0.58	8.36	1.94	0.61	0.38	2.94	0	0.05	3.54	0.99	0	0	4.84	15.27	12.78	1.74
	FL-KO	5.04	28.65	1.21	258.09	2276.57	1606.94	0.67	0.55	728.74	27.43	0.13	0.94	1.28	33.66	2.27	6.19	18.71	0.33	4.38	2.76	0.16	0	0.93	1.22	0.3	0.49	0.65	0.06	0	0.75	9.84	0.76	7.83	2.51	0.98	0.49	2.92	0	0	2.87	0.33	0	0	2.41	14.14	24.32	1.98
	FL-KO	4.24	18.18	0.63	134.65	1384.19	976.28	0.83	0.31	431.59	22.05	0.1	1.11	2.07	32.48	2.2	7.12	23.88	0.94	6	2.16	0.11	0.74	1.57	1.03	1.2	0.5	0.33	0	0.54	0.76	9.55	0.62	8.27	2.97	0.25	1.2	3.21	0	0	3.19	0.67	0	2.02	4.09	13.11	12.28	1.91
	FL-KO	5.19	22.53	2.92	185.08	1781.79	1181.44	2.15	0.99	488.57	28.51	0.38	1.81	1.96	37.43	1.92	5.9	20.74	1.68	7.5	2.01	0.12	1.06	1.3	1.42	1.14	0.48	0.42	0.15	0.51	1.14	11.45	0.95	7.25	2.37	0.23	1.6	3.63	0	0.1	2.85	0.96	0	1.92	1.47	10.86	12.99	1.6
	FL-KO	3.41	16.63	0.7	157.77	1549.33	1039.62	0.43	0.23	487.14	23.48	0.05	0.5	3.08	38.06	1.04	6.58	13.89	0.57	6.38	1.79	0.05	0.26	0.42	0.63	0.07	0.39	0.45	0	0.89	0.36	8.22	0.06	7.76	1.94	0.12	0.24	2.64	0	0.05	2.95	0.95	0.54	0	3.57	10.53	11.56	2.33

## Sheet: S8
Supplementary Dataset S8
Cell viability determined using flowcytometry analysis (Supplementary Fig. 8)
		Viablity (%)						Viablity (%)
	Group	Total cells (SP)	Total cells (BM)	Lin- cells (SP)	Lin- cells (BM)		Group	Ter119+(SP)	Ter119+(BM)	cKit+CD71+ Ter119-(SP)	cKit+CD71+ Ter119-(BM)	CD41+CD61+(SP)	CD41+CD61+(BM)
	GC-WT	44.2	70.6	46.2	58.1		GC-WT	0.00345034	0.395002	88.4	60.3	95.4	90
	GC-WT	40.5	70.9	41.2	60.2		GC-WT	0.00684697	0.7025	89.7	58.8	93.5	91.4
	GC-WT	43.9	64.7	43.6	63.5		GC-WT	0.00729208	0.894982	91.5	62	87.2	90.7
	GC-WT	40.7	61.7	44.4	54.3		GC-WT	0	1.19098	68.6	59.4	78.7	89.8
	GC-WT	40	68.3	39.3	59.1		GC-WT	0.0126717	0.667	62.7	56	82.4	87.3
	GC-WT	42.3	79.4	44.8	69		GC-WT	0.00739827	0.432	63.8	63.4	81.7	88
	FL-WT	45.7	69.7	48.3	49.8		FL-WT	0.0124382	0.628	92	58.4	91.4	91.8
	FL-WT	50.8	76.1	52.1	61		FL-WT	0.012391	0.296	82.5	70.6	90.7	90.9
	FL-WT	45.9	65.6	45	51.4		FL-WT	0.00860649	0.6085	85.8	64.5	89.5	89.2
	FL-WT	48	71.8	46.6	63.3		FL-WT	0.00582309	0.554	67.4	66.2	79.3	87
	FL-WT	34.4	65.1	37.7	54.9		FL-WT	0.0146942	0.6455	55.2	63.9	82.4	87.7
	FL-WT	42.5	67.2	46.1	59.6		FL-WT	0.0300951	0.742	45.7	63.3	81.2	87.9
	GC-KO	50.3	70.1	44.4	62.3		GC-KO	0.007642	0.8955	74.3	59.7	81.3	86.5
	GC-KO	42.1	67.7	41.3	60.7		GC-KO	0.0220099	0.52	79.4	62.4	86.2	88.8
	GC-KO	44.6	69.5	44	65.3		GC-KO	0.00197998	0.5905	62.5	49.7	85.7	86
	GC-KO	36.2	66.7	38.3	57.4		GC-KO	0.0518797	1.571	68	55.7	79.1	88.3
	GC-KO	52.6	67	52	62.7		GC-KO	0.0149543	0.914	57.6	50.2	81.7	83
	GC-KO	35.7	78.5	42.9	72.4		GC-KO	0.0146829	0.3735	54.1	53.6	78.6	86.2
	FL-KO	53	65.4	39.6	52.2		FL-KO	0.00692953	0.6515	73.6	61.7	89.1	87.5
	FL-KO	41.8	60.8	39.1	47.2		FL-KO	0.00995557	0.619	66.7	58.1	82.3	85.8
	FL-KO	41.6	74	39	60.5		FL-KO	0.00675775	0.4285	69.6	57.8	83.1	91.1
	FL-KO	33.6	58.2	37.3	53.6		FL-KO	0.0124483	1.974	56.8	61.9	80.4	84.9
	FL-KO	45.6	65.4	43.5	56.5		FL-KO	0.0127041	0.669	54.6	62.4	75.8	85.7
	FL-KO	37	63.3	46.8	58.4		FL-KO	1.12928	0.522	50.3	61.3	78.3	89
	WT(Fresh)	59.9	89.9	57.3	85.3		WT(Fresh)	46.4983	55.0785	98.4	72.2	95.1	99.2
	WT(Fresh)	58.1	90.2	59.9	83.4		WT(Fresh)	52.0838	59.0365	98.8	88.1	96.5	99.3
	KO(Fresh)	59.2	88.2	53.9	79.9
	KO(Fresh)	62.8	87.5	58.5	85

## Sheet: S9
Supplementary Dataset S9
Relative abundance of the designated cells among the overall viable cell population (Fig. 6 and Fig. 7).
		Sp														BM
	Group	M1-macrophages	M2-macrophages	mDCs	pDCs	Mast cells	T-progenitors	B-progenitors	B cells	NK cells	Erythroblsasts	Megakaryocytes	Neutrophils	Eosinophils	Basophils	M1-macrophages	M2-macrophages	mDCs	pDCs	Mast cells	T-progenitors	B-progenitors	B cells	NK cells	Erythroblsasts	Megakaryocytes	Neutrophils	Eosinophils	Basophils
	GC-WT	2.71669	0.545695	0.781377	0.472271	16.7307	13.6715	2.25474	32.8991	0.694356	0.247274	0.658882	1.83016	4.58221	0.115122	0.888027	1.17404	0.160505	0.34801	3.3851	1.61351	2.60201	15.4586	0.161505	0.240501	0.888004	42.8753	1.02353	1.24904
	GC-WT	2.96836	0.484429	0.989455	0.499259	20.5693	14.4495	1.33017	37.3009	0.680507	0.338925	0.74994	1.32888	4.50651	0.174658	0.7915	1.448	0.1445	0.212	2.883	1.46097	2.67645	11.7618	0.1565	0.083	1.64097	47.7325	1.0065	0.808
	GC-WT	2.22766	0.352954	0.925781	0.444705	14.4438	13.8514	2.03711	31.254	0.695989	0.252792	0.785098	1.53828	4.38919	0.126468	1.0655	1.987	0.148	0.168	2.9285	1.39398	1.84247	12.9218	0.114	0.224996	1.51298	48.787	0.8905	0.957
	GC-WT	2.31556	0.363383	1.09116	0.557187	15.146	12.959	2.30499	36.3568	0.650052	0.292614	0.366347	1.25064	4.27783	0.093874	1.122	1.995	0.1445	0.1745	3.002	1.42	1.9235	12.632	0.125	0.274496	1.4955	46.3085	0.803	0.8905
	GC-WT	1.8553	0.640332	0.71991	0.741193	28.7307	9.89841	1.61162	34.8141	0.586662	0.345305	0.694644	2.53264	3.93267	0.531142	0.8485	1.5225	0.16	0.185	3.014	1.133	2.689	10.708	0.154	0.1345	1.543	43.759	0.8985	0.7715
	GC-WT	1.72202	0.411746	0.510228	0.546807	17.6066	9.12064	1.29091	35.3663	0.654668	0.23058	0.877128	2.15815	3.74324	0.225101	0.796	1.954	0.1165	0.2745	2.968	1.2465	2.699	15.327	0.1585	0.2005	1.0635	43.5195	0.9675	0.6605
	FL-WT	1.45666	0.612954	0.868098	0.32325	20.1858	15.8619	1.52169	36.8181	0.716638	0.167351	0.773868	3.67773	4.82943	0.251077	0.809	2.097	0.259	0.308	3.006	1.7355	0.868	9.894	0.2305	0.2615	1.319	49.7705	0.79	0.6975
	FL-WT	1.21819	0.321177	0.453258	0.267014	21.3022	13.7778	1.50641	34.768	0.833349	0.15117	0.925169	3.25643	4.04417	0.258462	0.733	1.9525	0.1805	0.3365	3.5795	2.0205	1.0565	10.307	0.195	0.284	1.6265	48.642	1.0315	1.0005
	FL-WT	1.38493	0.432007	0.727231	0.349937	18.7074	15.7079	1.72997	39.3709	0.644021	0.190572	1.09489	2.71287	5.39154	0.240511	0.9755	2.0185	0.233	0.2645	3.3855	1.9425	1.063	11.169	0.175	0.441	1.91	44.491	0.9215	0.97
	FL-WT	1.37717	0.321777	0.786954	0.291173	19.3529	15.7319	1.28271	29.8254	0.717003	0.140919	2.14469	2.20522	4.5757	0.194115	0.9595	2.775	0.177	0.353	2.1855	1.5185	0.9535	9.7015	0.2155	0.173	1.604	45.0075	0.814	0.774
	FL-WT	1.35783	0.408489	0.69315	0.308857	15.3048	14.0808	1.81293	34.6416	0.664684	0.120493	0.620366	4.77946	4.86913	0.254772	1.141	2.402	0.1755	0.296	3.784	1.388	1.2705	13.0885	0.16	0.232	1.172	41.85	0.7315	1.167
	FL-WT	1.21633	0.311483	0.710349	0.376316	20.0772	19.0648	1.2086	25.8962	1.01619	0.108342	2.03023	2.60461	5.19373	0.286113	0.7885	1.797	0.1605	0.345	2.9955	1.387	1.1065	9.533	0.1855	0.2635	1.2385	44.52	0.7405	1.2245
	GC-KO	1.76507	0.482523	0.72668	0.563587	25.1279	13.7301	1.1619	35.9421	0.598329	0.255461	1.62503	2.41068	3.77526	0.308815	1.1795	0.8545	0.1225	0.344	3.0025	1.393	1.661	13.5725	0.129	0.253	1.368	47.157	1.037	0.9805
	GC-KO	1.63492	0.506399	0.701244	0.694321	21.9542	11.7918	1.01138	34.2025	0.709157	0.209095	0.809802	1.6369	3.40138	0.232429	1.397	1.324	0.141	0.373	3.408	1.2295	1.712	12.1955	0.087	0.19	1.56	46.42	0.917	1.04
	GC-KO	2.61712	0.499176	0.960464	0.543694	14.3141	12.2753	2.24145	30.7008	0.756815	0.217798	0.629303	2.07722	3.25648	0.126925	1.2735	1.611	0.217	0.247	3.004	0.9045	0.9245	9.6345	0.0925	0.3	1.041	53.273	0.6495	1.04
	GC-KO	2.82888	0.528136	0.625765	0.59283	17.7837	10.4103	2.36051	31.1549	0.758681	0.173893	1.3939	2.89593	3.58638	0.15997	1.3455	1.6275	0.2065	0.263	3.085	1.5105	2.2655	12.623	0.0785	0.407	1.2295	47.34	0.553	0.9575
	GC-KO	2.07786	0.369375	0.523696	0.37037	20.7547	9.76149	2.09705	35.1824	0.752688	0.266538	2.47419	2.27599	3.44783	0.187176	1.2665	0.8535	0.1445	0.3705	3.09	1.6815	2.344	15.4095	0.116	0.271	1.0605	43.624	0.883	0.943
	GC-KO	2.01664	0.413091	0.820549	0.60086	24.347	8.44169	1.0483	35.6434	0.589594	0.201889	1.50441	3.33102	3.21836	0.435623	1.5475	1.52	0.1325	0.416	3.66	1.7255	2.581	11.1475	0.1125	0.319	1.313	47.3895	0.923	0.7525
	FL-KO	1.34678	0.398387	0.474695	0.381539	23.5742	14.1981	1.46617	38.6896	0.720465	0.0843092	2.11407	2.09599	4.56757	0.217032	2.223	1.806	0.1905	0.3465	5.536	2.1575	1.1405	12.677	0.173	0.3265	2.006	49.4485	0.876	1.1285
	FL-KO	2.04136	0.765244	0.891371	0.515109	22.3892	10.41	1.16777	34.9332	0.764184	0.149334	2.03205	3.31323	4.76529	0.319028	1.5495	0.8135	0.136	0.383	4.3035	1.808	0.912	13.5685	0.175	0.43	1.595	45.2355	0.9055	1.244
	FL-KO	1.67028	0.601104	0.721324	0.426685	19.7615	15.0262	1.40546	34.0835	0.762712	0.108124	2.45616	3.47556	4.3309	0.231573	1.0925	2.392	0.1515	0.4865	4.904	1.799	0.7955	10.2075	0.174	0.4135	1.601	50.1325	0.965	1.1405
	FL-KO	1.48651	0.29262	0.97345	0.602797	20.5809	13.2413	1.68544	32.645	0.721796	0.22656	1.76534	2.59457	3.87039	0.284817	1.8325	2.15	0.162	0.4185	4.1255	2.4625	1.2	12.34	0.1775	0.288	1.6585	41.1085	0.8125	0.9145
	FL-KO	0.862403	0.312125	0.633271	0.418572	24.583	20.2839	1.2359	29.4562	0.783019	0.0970134	1.7674	3.51005	5.23757	0.511488	1.759	1.7415	0.154	0.2755	2.707	1.3735	1.1525	11.6295	0.1195	0.251	1.2485	42.25	0.608	0.9685
	FL-KO	1.15783	0.351463	0.547136	0.443691	23.1754	16.3578	2.05542	32.4528	0.862456	0.118497	3.05044	4.35341	4.34094	0.439952	1.679	1.9905	0.13	0.34	3.884	1.588	0.736	10.7415	0.15	0.4295	1.161	46.041	0.729	1.0815

[truncated: 5 more sheets: S10, S11, S12, S13, S14]
